# Supplementary material for: Different metabolite profiles across Penicillium roqueforti populations associated with ecological niche specialisation and domestication
Source: IMA Fungus. 2024 Nov 28;15:38. doi: 10.1186/s43008-024-00167-4 (PMC11605963; doi:10.1186/s43008-024-00167-4)
Supplement: Supplementary file 1 — Additional file 1: Table S1: Penicillium roqueforti strains used for metabolite profiling: with their IDs, assigned genetic population, sampling origin and date, genome accession number when available and associated reference. [file 43008_2024_167_MOESM1_ESM.tsv]

Strain code	Short ID	Population	Sampling matrix	Sampling country	Sampling date	Genome accession number	Reference
LCP06040	L1	Lumber / spoiled food	Drying Wood	France	1992	ERS1628921	Dumas et al. 2020
LCP05419	L3	Lumber / spoiled food	Inner fridge wall	France	Unknown	ERS1628917	Dumas et al. 2020
LCP06039	L4	Lumber / spoiled food	Fruit Compote	URSS	1973	ERS1628920	Dumas et al. 2020
LCP04111	L5	Lumber / spoiled food	Wood	France	Unknown	ERS1628914	Dumas et al. 2020
LCP06060	L6	Lumber / spoiled food	Sulphite Liquor	Canada	Before 2014	ERS1628924	Dumas et al. 2020
LCP06064	L8	Lumber / spoiled food	Mouldy baker's yeast	Denmark	Unknown	ERS1628925	Dumas et al. 2020
LCP06037	L9	Lumber / spoiled food	Drying Wood	France	Unknown	ERS1628919	Dumas et al. 2020
UBOCC-A-117107	L10	Lumber / spoiled food	Apple	Kazakhstan	1974	PRJNA933571	Crequer et al. 2023
UBOCC-A-117110	L11	Lumber / spoiled food	Soil	Russia	1982	PRJNA933571	Crequer et al. 2023
UBOCC-A-117111	L12	Lumber / spoiled food	Apple	Kazakhstan	2007	PRJNA933571	Crequer et al. 2023
UBOCC-A-117112	L13	Lumber / spoiled food	Wood	United Kingdom	2007	PRJNA933571	Crequer et al. 2023
LCP06138	N2	Non-Roquefort	Blue Cheese; Cambozola black label	Germany	Unknown	ERS1628936	Dumas et al. 2020
ESE00422	N4	Non-Roquefort	Feta cheese	Australia	Before 2014	PRJNA933571	Crequer et al. 2023
LCP06134	N6	Non-Roquefort	Blue Cheese; Blue Sunshine	USA	Unknown	ERS1628932	Dumas et al. 2020
LCP06132	N7	Non-Roquefort	Blue Cheese; Stilton	England	Unknown	ERS1628930	Dumas et al. 2020
LCP00146	N8	Non-Roquefort	Blue Cheese; Roquefort	France	Unknown	ERS1628909	Dumas et al. 2020
LCP06129	N11	Non-Roquefort	Blue Cheese; Crémeux du Puy	France	Unknown	ERS1628927	Dumas et al. 2020
FM164	N12	Non-Roquefort	Blue Cheese; Gorgonzola	Unknown	Unknown	HG792015-HG792062	Cheeseman K, et al. 2014
UBOCC-A-117088	N13	Non-Roquefort	Cacao nuts	Unknown (Africa)	Before 2012	To be added upon acceptance	This article
UBOCC-A-117091	N14	Non-Roquefort	Subglacial water	Norway	2006	PRJNA933571	Crequer et al. 2023
UBOCC-A-117092	N15	Non-Roquefort	Blue Cheese; Bleu du Vercors Sassenage	France	2016	PRJNA933571	Crequer et al. 2023
UBOCC-A-118016	N16	Non-Roquefort	Irrigation water	France	2016	PRJNA933571	Crequer et al. 2023
ESE00424	T1	Termignon	Blue Cheese; Bleu de Termignon	France	2018	PRJNA933571	Crequer et al. 2023
ESE00426	T2	Termignon	Blue Cheese; Bleu de Termignon	France	2018	PRJNA933571	Crequer et al. 2023
ESE00428	T3	Termignon	Blue Cheese; Bleu de Termignon	France	2018	PRJNA933571	Crequer et al. 2023
ESE00685	T4	Termignon	Blue Cheese; Bleu de Termignon	France	2015	PRJNA933571	Crequer et al. 2023
ESE00170	R1	Roquefort	Peach	Unknown	2018	PRJNA933571	Crequer et al. 2023
LCP06136	R2	Roquefort	Blue Cheese; Great Hill Blue	USA	Unknown	ERS1628934	Dumas et al. 2020
ESE00425	R3	Roquefort	Blue Cheese; Bleu de Termignon	France	2018	PRJNA933571	Crequer et al. 2023
LCP02939	R5	Roquefort	Brioche under plastic wrap	Unknown	Unknown	ERS1628911	Dumas et al. 2020
LCP06130	R6	Roquefort	Blue Cheese; Gorgonzola	Italy	2013	ERS1628928	Dumas et al. 2020
LCP04157T	R7	Roquefort	Blue Cheese; Roquefort	USA	1987	ERS1628915	Dumas et al. 2020
UBOCC-A-113022	R8	Roquefort	Blue Cheese; Roquefort	France	2013	PRJNA933571	Crequer et al. 2023
UBOCC-A-116029	R9	Roquefort	Atmosphere cave	France	2016	PRJNA933571	Crequer et al. 2023
LCP06059	S1	Silage / spoiled food	Silage	Netherlands	Unknown	ERS1628923	Dumas et al. 2020
LCP04180	S2	Silage / spoiled food	Strawberry sorbet	France	1997	ERS1628916	Dumas et al. 2020
LCP03969	S3	Silage / spoiled food	Fruit Compote	France	1996	ERS1628913	Dumas et al. 2020
LCP06635	S5	Silage / spoiled food	Silage	Belgium	2006	PRJNA933571	Crequer et al. 2023
LCP06667	S7	Silage / spoiled food	Silage	Belgium	2007	PRJNA933571	Crequer et al. 2023
LCP06679	S10	Silage / spoiled food	Silage	Belgium	2007	PRJNA933571	Crequer et al. 2023
UBOCC-A-117102	S12	Silage / spoiled food	Silage	Belgium	2011	PRJNA933571	Crequer et al. 2023
UBOCC-A-117291	S13	Silage / spoiled food	Silage	France	2017	PRJNA933571	Crequer et al. 2023
UBOCC-A-118017	S14	Silage / spoiled food	Flour	France	2016	PRJNA933571	Crequer et al. 2023
UBOCC-A-118018	S15	Silage / spoiled food	Soft bread	France	2015	To be added upon acceptance	This article
ESE00421	L2	Unassigned	Bread	France	2019	PRJNA933571	Crequer et al. 2023
