# Supplementary material for: Different metabolite profiles across Penicillium roqueforti populations associated with ecological niche specialisation and domestication
Source: IMA Fungus. 2024 Nov 28;15:38. doi: 10.1186/s43008-024-00167-4 (PMC11605963; doi:10.1186/s43008-024-00167-4)
Supplement: Supplementary file 2 — Additional file 2: Table S2: Method performance characteristics for metabolite quantification in YES medium. RT: Retention time; R2: determination coefficient; DL: Detection limit; QL: Quantification limit; ESI: Electrospray ionization; NA: not applicable. [file 43008_2024_167_MOESM2_ESM.tsv]

Compound	RT	Quantifier Ion (Q1) (m/z)	Qualifier Ion (Q2) (m/z)	R2	LOD (ng.mg-1)	LOQ (ng.mg-1)	LOD (area.mg-1)	LOQ (area.mg-1)	ESI
PR toxin	17.4753	321.1361	NA	0.996	NA	NA	458857	3125458	+
Eremofortin A	16.2030	307.1537	329.1358	0.999	188.6	571.5	10869	52507	+
Eremofortin B	12.0695	249.1482	271.1252	0.998	209.7	635.5	32779	135541	+
Mycophenolic acid	17.7789	321.1335	303.1231	0.999	129.0	390.8	352146	919746	+
Andrastin A	22.4684	487.2690	NA	1.000	303.3	919.1	7157	177371	+
Roquefortine C	15.2823	390.1923	NA	0.982	1051.3	3185.7	1638523	3365946	+
(Iso-)fumigaclavine A	3.1594	299.1759	NA	0.999	166.0	503.0	528981	1609886	+
