# Supplementary material for: Different metabolite profiles across Penicillium roqueforti populations associated with ecological niche specialisation and domestication
Source: IMA Fungus. 2024 Nov 28;15:38. doi: 10.1186/s43008-024-00167-4 (PMC11605963; doi:10.1186/s43008-024-00167-4)
Supplement: Supplementary file 3 — Additional file 3: Table S3: Targeted metabolite concentrations (ng of metabolite /g of extracted medium / mg of mycelium) and measured mycelium mass in YES medium after 10 days’ culture at 25°C for each screened isolate. For PR toxin concentration is expressed in area /g of extracted medium /g of mycelium as no quantifiable standard was available. [file 43008_2024_167_MOESM3_ESM.tsv]

Strain	Population	Agroclavine	Andrastin A	Cyclo-Phe-Val-Val-Phe	D-Phe-L-Val-D-Val-L-Phe	D-Phe-L-Val-D-Val-L-Tyr	Eremefortin A	Eremefortin B	Fatty acid 1	Fatty acid 2	Fatty acid 3	Fatty acid 5	Fatty acid 6	Fatty acid 7	Fatty acid 9	Festuclavine	HomoMPA	Iso-fumigaclavine	Lauryldiethanolamine	MPA isomer	MPA IV	MPA prenyl	Mycophenolic acid	PR toxin	Roquefortin C	Roquefortin D	Terpen 1	Terpen 10	Terpen 11	Terpen 2	Terpen 3	Terpen 4	Terpen 5	Terpen 6	Terpen 7	Terpen 8	Terpen 9	Unknow 11	Unknow 16	Unknow 17	Unknow 19	Unknow 2	Unknow 20	Unknow 21	Unknow 24	Unknow 3	Unknow 4	Unknow 8
L1	Lumber / spoiled food	12699	61366	12947	19354	21684	592	1939	0	1501	314	380	565	0	0	125701	279	0	34	548	123	1161	1650	50375	43533	320	1927	92543	19480	2318	2208	552	23099	2391	4394	2205	7506	120	570	1374	7	8836	2222	2139	14518	15409	2567	309
L10	Lumber / spoiled food	9945	31322	8550	100776	177410	55	176	10475	1281	113	38413	36	8591	813	8291	19909	53647	128073	1288	6334	1524	3627	3123	83415	1398	5497	37447	2383	64	195	0	6451	35	356	54	60	4222	1303	224	7	8895	2151	1283	8276	12333	329	14113
L11	Lumber / spoiled food	212	44160	9784	3434	3371	580	1693	4141	1115	855	9934	698	3933	279	20412	25	103668	43491	0	56	102	0	45094	26424	39	1915	93311	31485	439	722	1352	33963	393	991	479	756	45	0	0	0	221	1796	1329	3746	48	0	37
L12	Lumber / spoiled food	4	7191	9326	3821	9141	78	444	0	668	1044	269	1148	0	0	0	1714	150	34	44	65	668	3892	1919	54504	198	467	38251	6844	58	258	1090	9535	110	204	174	3	93	51	0	6	508	1644	1516	3221	716	4	1859
L13	Lumber / spoiled food	5762	31805	10209	91473	205665	51	11	913	2166	263	14664	102	1538	158	5843	15772	38742	51835	815	2634	10043	1517	3427	87996	806	6971	48400	2853	20	70	7	10046	9	224	22	0	4144	901	68	0	10413	2547	1781	7801	20504	96	10582
L3	Lumber / spoiled food	842	45247	12107	50399	84849	719	1722	0	2022	644	351	813	0	0	22213	1723	108675	17	1289	776	1053	3267	40110	84431	887	4479	122530	20061	469	948	95	45796	453	1441	650	2079	1080	1139	799	4	8785	2203	1854	9332	12834	1381	1886
L4	Lumber / spoiled food	23634	38840	9753	7454	18570	408	1063	0	2119	1586	325	2489	0	0	12580	666	73968	19	145	53	367	286	53618	48024	74	3534	86713	30159	662	1410	779	43305	746	1717	949	2097	96	164	92	0	3941	2312	1966	6489	18728	191	745
L5	Lumber / spoiled food	42301	66031	13231	3587	3973	645	2221	0	2678	518	336	860	0	0	14458	55	179732	22	92	10	164	739	56659	46658	104	1981	89718	23734	531	925	1073	36916	430	1335	550	1985	18	107	56	0	3037	2273	1990	10203	10199	117	66
L6	Lumber / spoiled food	53598	65014	14778	15408	34868	1105	1645	9220	3469	3438	54707	2303	9480	813	14565	684	250067	215573	2518	502	1240	3209	106539	68837	147	3054	129633	46043	5323	4545	659	55671	4564	7598	3681	21395	702	2208	3967	1	13082	2867	1609	13602	13776	8122	727
L9	Lumber / spoiled food	8053	48764	10668	81929	162446	168	258	7222	1693	1303	39836	841	6887	623	6400	7025	46217	154142	1851	2930	1817	20420	8185	78905	908	5291	61609	5665	114	350	51	14298	73	484	122	206	1452	1506	751	110	4386	1921	1230	9809	6024	1332	5559
N10	Non-Roquefort	5668	20681	4638	17715	22559	1876	5702	0	6785	552	390	887	0	0	9498	0	74861	19	7	0	0	145	3148	90517	2138	1484	17013	3167	16	1608	194	2852	37	98	55	8	0	7	0	0	7648	1444	1060	15726	5620	0	0
N11	Non-Roquefort	12777	17617	12708	66398	46128	1029	6053	55	2331	97	380	22	122	0	8969	0	71278	3395	0	0	0	59	574	53320	2461	887	11109	1786	32	2545	29	1385	29	177	47	0	0	0	0	0	1259	2055	1915	10455	2053	0	0
N12	Non-Roquefort	15	6069	9394	48628	49396	1115	3107	50	811	332	238	239	79	0	319	0	3983	2306	0	0	0	35	846	32110	132	470	21047	3235	11	1429	1666	3920	12	73	23	0	0	0	0	0	2	1391	1281	3511	3	0	0
N13	Non-Roquefort	15245	12962	19784	91319	79631	2797	12209	44	5309	589	377	373	91	0	8404	0	82683	2694	0	0	0	86	4493	69217	1876	459	24636	5840	20	3414	245	5066	55	79	74	25	0	0	0	0	5292	2347	1685	13342	12239	3	0
N14	Non-Roquefort	1415	21439	11694	98636	130133	428	1181	35	3173	237	333	223	71	0	3295	0	28028	2029	0	0	0	93	362	61447	999	976	5625	692	0	618	0	726	2	27	0	0	0	0	0	0	1017	1784	1661	9654	4450	0	0
N15	Non-Roquefort	1735	22723	12479	116472	128568	350	1050	126	3247	279	351	343	150	0	3078	0	27397	3652	0	0	0	117	321	66394	1251	1021	4505	559	0	548	0	568	1	30	0	0	0	0	0	0	1375	2344	1933	9987	5619	0	0
N16	Non-Roquefort	10543	18775	13063	112168	107086	3542	13420	103	5728	621	115	1070	122	0	10039	0	92898	3393	0	0	0	112	6707	80708	2301	985	30574	6867	46	3242	274	4812	87	186	154	23	0	10	0	0	4757	3487	2516	14704	7563	2	0
N2	Non-Roquefort	21011	20310	11563	57976	49748	1952	8856	0	3720	122	307	89	0	0	6363	0	96162	22	0	0	0	92	1210	53328	1312	1010	22313	3237	54	2845	103	2127	73	238	118	10	0	0	0	0	2283	2049	1680	10763	3286	0	0
N4	Non-Roquefort	2435	13706	2951	16595	21677	1077	3685	0	4569	185	272	87	0	0	4839	0	44691	19	0	0	0	95	973	62749	1857	1047	13572	1790	8	1049	128	2884	22	67	35	1	0	0	0	0	3872	959	734	10916	3573	0	0
N6	Non-Roquefort	3517	17485	4652	18469	19833	1368	5344	0	4924	267	352	208	0	0	6050	0	55095	34	2	0	0	118	1204	92561	2844	1543	19142	2156	13	1725	161	3640	32	115	49	0	0	3	0	0	3771	1381	1003	14852	7356	0	0
N7	Non-Roquefort	4999	20611	14266	31284	34350	1884	9545	0	3367	305	368	298	0	0	4599	0	82391	14	0	0	0	79	2132	61324	1086	683	23342	3984	3	2497	117	4482	24	49	37	0	0	0	0	0	1583	2233	2153	12433	7635	9	0
N8	Non-Roquefort	4725	20172	14072	31407	33405	1764	8839	5	3862	416	383	530	2	0	4730	0	80881	141	0	0	0	76	2760	61279	1071	679	19010	3677	4	2373	116	3511	27	54	41	0	0	0	0	0	2894	2205	1964	11907	7872	5	0
R1	Roquefort	5337	23688	12777	56619	113585	0	14	107	1547	251	104	77	153	0	5598	553	54494	4416	495	497	475	8969	14	106552	3568	1596	968	90	0	0	0	5	0	57	0	0	348	585	0	130	2888	3304	2759	9235	9634	0	633
R2	Roquefort	13310	57442	13688	43827	99151	43	167	67	3426	237	61	76	105	0	9834	1492	119823	3537	694	627	600	10626	1245	115758	1781	4228	16170	1599	45	40	62	1968	18	264	34	0	595	793	68	122	2597	3422	2720	13139	7458	118	1716
R3	Roquefort	8101	25580	13463	90707	155406	25	130	49	1831	238	90	107	111	0	7063	848	65944	2989	358	697	431	4062	691	130812	5427	1916	7170	827	43	62	0	633	8	294	19	5	489	396	17	33	3179	3424	2718	8718	15730	32	974
R5	Roquefort	54477	66927	12955	12427	31295	72	908	45	4320	1085	64	341	78	0	17875	879	199090	2419	415	50	2075	9888	6792	32	0	7311	36900	13048	1383	2067	11717	6631	2108	3904	2557	596	175	510	441	56	4	3301	2533	10323	7	690	1128
R6	Roquefort	7316	26227	14754	74947	143412	0	51	123	1719	303	107	180	127	0	7356	848	48031	3597	402	702	640	12334	58	145678	4482	2030	2183	188	4	6	0	45	0	106	0	0	500	484	0	176	3531	3696	2942	10131	16372	11	978
R7	Roquefort	27065	64564	12372	25002	56012	96	312	124	2089	495	105	421	111	0	17618	8903	179027	2846	10305	1703	462	5556	3653	60226	1142	1751	36352	2998	190	357	29	7780	186	849	299	80	2277	6613	1438	61	6520	3132	2467	15483	9032	2561	7330
R8	Roquefort	3556	24647	10373	48666	102901	9	86	56	2110	177	89	63	88	0	6087	849	67102	2470	799	815	292	10579	460	77663	2712	2122	8779	509	20	38	0	290	2	149	8	0	456	857	60	150	1006	2534	2224	8450	4118	100	1021
R9	Roquefort	3132	28156	10925	56867	134057	80	308	97	2170	233	90	84	154	0	6085	2415	57448	4164	2289	1910	568	18548	1519	94242	2799	2940	25076	1612	43	150	0	3341	15	301	40	47	1015	2162	371	195	1203	2757	2295	8723	8588	595	2549
S1	Silage / spoiled food	30976	31950	13282	15118	13712	624	2380	2981	584	2018	41110	2087	5418	455	19266	144	137926	180316	460	118	4433	1355	50987	40174	234	1940	95081	19074	609	600	169	55905	481	1937	587	790	226	539	170	0	2515	2610	1536	7533	3383	252	145
S10	Silage / spoiled food	28	24152	12909	132380	136414	0	0	0	570	665	344	278	0	0	1430	0	3932	33	0	0	0	0	0	52942	2674	2144	0	34	0	0	0	0	2	0	0	0	0	0	0	0	4	2028	1725	3137	0	0	0
S12	Silage / spoiled food	18199	32645	12064	44887	102898	13	142	3031	445	418	39657	250	5839	412	53848	5109	12636	175233	1847	1868	2112	3452	978	56438	2169	2617	3828	728	40	66	0	551	6	220	6	26	971	1539	103	40	0	1937	1229	8057	3	178	4355
S13	Silage / spoiled food	13972	29320	11722	48821	116452	137	978	10785	438	1062	24403	788	6455	646	10133	3596	60798	90073	17669	2901	4500	42905	3926	77613	1536	3065	16089	2953	73	147	15	2473	31	356	50	107	2589	9089	874	305	0	2069	1468	5753	3	1559	3444
S14	Silage / spoiled food	7800	47317	12678	24534	104212	885	1706	8504	6231	398	43843	578	7622	665	13599	1	137726	158418	42	0	3	217	38494	35	0	3125	100985	19132	403	797	45	53768	268	1076	373	2544	0	46	0	0	639	2145	1381	12008	584	17	0
S15	Silage / spoiled food	6505	43459	11649	29653	114843	600	966	2139	7189	415	27316	559	3694	297	12198	0	135253	117509	38	0	2	149	25616	16	0	2917	94846	14869	273	552	32	40394	172	790	259	1306	0	38	0	0	659	2004	1372	12207	1080	11	0
S2	Silage / spoiled food	20348	68073	13279	44129	107860	73	401	7637	2990	765	42663	675	7079	711	17838	10395	165118	152943	1829	465	2851	13669	3084	89158	811	6538	18028	2375	72	125	154	3958	50	391	74	20	1019	1726	145	192	7	2500	1606	11510	8	221	7868
S3	Silage / spoiled food	24435	45818	13347	42881	63784	22	209	7992	1304	631	40364	357	6732	643	15283	8983	102195	159522	13049	1206	940	5376	963	65915	1555	1607	14707	1282	326	309	52	2973	238	1179	362	46	902	7461	1446	77	9147	2494	1684	12748	8897	2546	7052
S5	Silage / spoiled food	36279	47842	12848	43623	96940	878	2907	6908	1618	1942	40004	2341	7449	562	17513	1982	154452	132469	9493	1142	3059	12857	55211	89132	469	3498	85228	23113	660	1286	1423	42844	606	1786	745	4052	1064	5680	3540	79	5780	2492	1465	10921	5495	7313	1986
S7	Silage / spoiled food	568	9357	9138	10155	19935	393	965	0	1339	4731	273	3472	0	0	576	836	8500	42	312	118	954	609	84814	41743	95	712	18625	31889	320	468	4275	779	237	713	276	758	148	310	202	8	358	1631	1382	4278	1508	339	916
T1	Termignon	4934	16953	10508	40655	49790	11	47	106	1172	147	353	55	142	0	5345	18772	40115	3807	4022	6418	724	8059	707	15923	3681	1672	20219	762	45	94	0	3883	15	224	25	47	2198	2797	305	54	6522	1793	1554	7881	8524	515	13626
T2	Termignon	4835	17575	9313	50222	111847	251	666	88	849	311	340	107	110	0	2964	14769	31599	2944	1034	3137	1372	6485	6017	82290	2583	2615	65205	4313	142	392	9	15749	85	575	150	1021	1291	925	522	42	0	1693	1495	6534	3	879	10278
T3	Termignon	520	23010	9627	52961	76131	0	6	117	774	261	333	234	83	0	3451	14576	47988	2211	4278	4201	757	8036	434	68414	925	1595	8153	333	20	29	0	1342	2	149	10	0	1715	2834	155	70	2500	1609	1360	8327	2363	250	10379
T4	Termignon	326	17766	13004	42929	39001	343	1094	85	1534	2358	374	3517	59	0	4791	34100	33458	2186	9864	11842	11255	10464	29606	94596	848	2773	86227	12246	428	736	109	25889	253	1472	356	5311	5897	5773	2278	59	2	2178	1721	9011	0	4505	30397
