# Supplementary material for: Different metabolite profiles across Penicillium roqueforti populations associated with ecological niche specialisation and domestication
Source: IMA Fungus. 2024 Nov 28;15:38. doi: 10.1186/s43008-024-00167-4 (PMC11605963; doi:10.1186/s43008-024-00167-4)
Supplement: Supplementary file 4 — Additional file 4: Table S4: Metabolite area.mg-1 of mycelium in YES medium after 10 days day culture at 25°C for each screened isolate. [file 43008_2024_167_MOESM4_ESM.tsv]

Table S5. Statistical result of comparison of Penicillium roqueforti populations production in metabolilites. A. Kruskall-Wallis test results for data with non normal distribution C. Dunn tests results B. ANOVA test results and D. Tukey tests for data with normal distribution. A squared 2 transformation was made on data for eremofortins A & B.
A.
compound	n	statistic	df	p value	significance
Agroclavine	44	6.49	4	0.166	ns
Andrastin.A	44	22.6	4	0.000152	**
Cyclo.Phe.Val.Val.Phe	44	4.51	4	0.342	ns
D.Phe.L.Val.D.Val.L.Phe	44	3.58	4	0.466	ns
Eremefortin A	44	26	4	3.11E-05	***
Eremefortin.B	44	25.4	4	4.24E-05	***
Fatty.acid.1	44	10.7	4	0.0305	*
Fatty.acid.2	44	15.4	4	0.004	**
Fatty.acid.3	44	13.8	4	0.00783	***
Fatty.acid.5	44	26.2	4	2.85E-05	***
Fatty.acid.6	44	13.3	4	0.00983	**
Fatty.acid.7	44	9.61	4	0.0474	*
Fatty.acid.9	44	22.8	4	0.000138	***
Festuclavine	44	12.8	4	0.0121	*
HomoMPA	44	28.5	4	9.82E-06	***
Iso-fumigaclavine A	44	4.94	4	0.293	ns
Lauryldiethanolamine	44	12.4	4	0.0145	*
MPA.isomer	44	25	4	5.01E-05	***
MPA.IV	44	28.5	4	9.66E-06	***
MPA.prenyl	44	26.4	4	2.62E-05	***
MPA.prenyl.1	44	26.1	4	3E-05	***
Mycophenolic.acid	44	25.3	4	4.32E-05	***
PR.toxin	44	15	4	0.00478	**
Roquefortin.D	44	14.9	4	0.0049	**
Terpen.1	44	21.7	4	0.000227	***
Terpen.2	44	19.3	4	0.000681	***
Terpen.3	44	21.1	4	0.000297	***
Terpen.4	44	8.58	4	0.0725	ns
Terpen.5	44	16.4	4	0.00253	**
Terpen.6	44	12.3	4	0.0154	*
Terpen.7	44	20.5	4	0.000397	***
Terpen.8	44	11.8	4	0.019	*
Terpen.9	44	17.6	4	0.00145	**
Terpen.10	44	16.6	4	0.00228	**
Terpen.11	44	13.8	4	0.00796	**
Unknow.4	44	21	4	0.000319	***
Unknow.8	44	27.5	4	1.55E-05	***
Unknow.11	44	26.3	4	2.81E-05	***
Unknow.16	44	24.8	4	5.6E-05	***
Unknow.17	44	18.9	4	0.000831	***
Unknow.19	44	25.3	4	4.46E-05	***
Unknow.21	44	19.9	4	0.00053	***
B.
compound	Group	Df	Sum Sq	Mean Sq	F value	Pr(>F)	significance
D.Phe.L.Val.D.Val.L.Tyr	Population	4	10995173707	2748793427	1	0.42	ns
D.Phe.L.Val.D.Val.L.Tyr	Residuals	39	107386786768	2753507353
Roquefortin C	Population	4	7448408104	1862102026	2.08	0.1	ns
Roquefortin C	Residuals	39	34844043355	893437009
Unknow 2	Population	4	113269066	28317266	2.99	0.03	*
Unknow 2	Residuals	39	369134668	9464991
Unknow 3	Population	4	512469509	128117377	5.65	0.0011	**
Unknow 3	Residuals	39	884813609	22687528
Unknow 20	Population	4	8851919	2212980	10.8	5.4E-06	***
Unknow 20	Residuals	39	7982877	204689
Unknow 24	Population	4	75335024	18833756	1.84	0.14	ns
Unknow 24	Residuals	39	398142582	10208784
Dry Weight	Populations	4	170.5	42.31	0.737	0.572	ns
Dry weight	Residuals	39	2255.3	57.83
C.
Compound	Population 1	Population 2	n1	n2	statistic	p value	p value adjusted	significance
Andrastin.A	Lumber / spoled food	Non-Roquefort	10	12	-3.74	0.000184	0.00184	**
Andrastin.A	Lumber / spoled food	Roquefort	10	8	-0.353	0.724	1	ns
Andrastin.A	Lumber / spoled food	Silage / spoiled food	10	10	-0.418	0.676	1	ns
Andrastin.A	Lumber / spoled food	Termignon	10	4	-2.68	0.00727	0.0509	ns
Andrastin.A	Non-Roquefort	Roquefort	12	8	3.14	0.00168	0.0135	*
Andrastin.A	Non-Roquefort	Silage / spoiled food	12	10	3.3	0.000956	0.00861	**
Andrastin.A	Non-Roquefort	Termignon	12	4	0.0225	0.982	1	ns
Andrastin.A	Roquefort	Silage / spoiled food	8	10	-0.041	0.967	1	ns
Andrastin.A	Roquefort	Termignon	8	4	-2.32	0.0203	0.107	ns
Andrastin.A	Silage	Termignon	10	4	-2.37	0.0179	0.107	ns
Eremefortin.A	Lumber / spoled food	Non-Roquefort	10	12	2.47	0.0136	0.0952	ns
Eremefortin.A	Lumber / spoled food	Roquefort	10	8	-2.25	0.0242	0.145	ns
Eremefortin.A	Lumber / spoled food	Silage / spoiled food	10	10	-0.636	0.525	1	ns
Eremefortin.A	Lumber / spoled food	Termignon	10	4	-1.41	0.158	0.632	ns
Eremefortin.A	Non-Roquefort	Roquefort	12	8	-4.66	3.22E-06	3.22E-05	****
Eremefortin.A	Non-Roquefort	Silage / spoiled food	12	10	-3.13	0.00174	0.0139	*
Eremefortin.A	Non-Roquefort	Termignon	12	4	-3.28	0.00105	0.00945	**
Eremefortin.A	Roquefort	Silage / spoiled food	8	10	1.65	0.0981	0.491	ns
Eremefortin.A	Roquefort	Termignon	8	4	0.382	0.703	1	ns
Eremefortin.A	Silage	Termignon	10	4	-0.931	0.352	1	ns
Eremefortin.B	Lumber / spoled food	Non-Roquefort	10	12	2.8	0.00511	0.0358	*
Eremefortin.B	Lumber / spoled food	Roquefort	10	8	-1.84	0.0654	0.393	ns
Eremefortin.B	Lumber / spoled food	Silage / spoiled food	10	10	-0.331	0.741	1	ns
Eremefortin.B	Lumber / spoled food	Termignon	10	4	-1.2	0.231	0.924	ns
Eremefortin.B	Non-Roquefort	Roquefort	12	8	-4.54	5.59E-06	5.59E-05	****
Eremefortin.B	Non-Roquefort	Silage / spoiled food	12	10	-3.15	0.00166	0.0133	*
Eremefortin.B	Non-Roquefort	Termignon	12	4	-3.3	0.000955	0.00859	**
Eremefortin.B	Roquefort	Silage / spoiled food	8	10	1.53	0.126	0.63	ns
Eremefortin.B	Roquefort	Termignon	8	4	0.27	0.787	1	ns
Eremefortin.B	Silage	Termignon	10	4	-0.947	0.343	1	ns
Fatty.acid.1	Lumber / spoled food	Non-Roquefort	10	12	-1.54	0.123	0.954	ns
Fatty.acid.1	Lumber / spoled food	Roquefort	10	8	0.108	0.914	1	ns
Fatty.acid.1	Lumber / spoled food	Silage / spoiled food	10	10	1.63	0.104	0.934	ns
Fatty.acid.1	Lumber / spoled food	Termignon	10	4	0.319	0.75	1	ns
Fatty.acid.1	Non-Roquefort	Roquefort	12	8	1.56	0.119	0.954	ns
Fatty.acid.1	Non-Roquefort	Silage / spoiled food	12	10	3.24	0.00119	0.0119	*
Fatty.acid.1	Non-Roquefort	Termignon	12	4	1.47	0.142	0.954	ns
Fatty.acid.1	Roquefort	Silage / spoiled food	8	10	1.43	0.154	0.954	ns
Fatty.acid.1	Roquefort	Termignon	8	4	0.225	0.822	1	ns
Fatty.acid.1	Silage	Termignon	10	4	-0.911	0.362	1	ns
Fatty.acid.2	Lumber / spoled food	Non-Roquefort	10	12	2.61	0.00908	0.0726	ns
Fatty.acid.2	Lumber / spoled food	Roquefort	10	8	0.919	0.358	1	ns
Fatty.acid.2	Lumber / spoled food	Silage / spoiled food	10	10	-0.383	0.702	1	ns
Fatty.acid.2	Lumber / spoled food	Termignon	10	4	-1.2	0.229	1	ns
Fatty.acid.2	Non-Roquefort	Roquefort	12	8	-1.49	0.136	0.814	ns
Fatty.acid.2	Non-Roquefort	Silage / spoiled food	12	10	-3.01	0.00262	0.0236	*
Fatty.acid.2	Non-Roquefort	Termignon	12	4	-3.17	0.00153	0.0153	*
Fatty.acid.2	Roquefort	Silage / spoiled food	8	10	-1.28	0.2	1	ns
Fatty.acid.2	Roquefort	Termignon	8	4	-1.88	0.0608	0.425	ns
Fatty.acid.2	Silage	Termignon	10	4	-0.915	0.36	1	ns
Fatty.acid.5	Lumber / spoled food	Non-Roquefort	10	12	-1.29	0.198	0.793	ns
Fatty.acid.5	Lumber / spoled food	Roquefort	10	8	-3.81	0.00014	0.00126	**
Fatty.acid.5	Lumber / spoled food	Silage / spoiled food	10	10	1.17	0.243	0.793	ns
Fatty.acid.5	Lumber / spoled food	Termignon	10	4	-0.832	0.405	0.81	ns
Fatty.acid.5	Non-Roquefort	Roquefort	12	8	-2.75	0.00595	0.0476	*
Fatty.acid.5	Non-Roquefort	Silage / spoiled food	12	10	2.5	0.0122	0.0857	ns
Fatty.acid.5	Non-Roquefort	Termignon	12	4	0.101	0.919	0.919	ns
Fatty.acid.5	Roquefort	Silage / spoiled food	8	10	4.91	9.2E-07	9.2E-06	****
Fatty.acid.5	Roquefort	Termignon	8	4	2.15	0.0319	0.191	ns
Fatty.acid.5	Silage	Termignon	10	4	-1.71	0.0865	0.432	ns
Fatty.acid.6	Lumber / spoled food	Non-Roquefort	10	12	-1.86	0.0632	0.443	ns
Fatty.acid.6	Lumber / spoled food	Roquefort	10	8	-2.91	0.0036	0.0324	*
Fatty.acid.6	Lumber / spoled food	Silage / spoiled food	10	10	0.139	0.889	1	ns
Fatty.acid.6	Lumber / spoled food	Termignon	10	4	-1.4	0.16	0.8	ns
Fatty.acid.6	Non-Roquefort	Roquefort	12	8	-1.28	0.2	0.8	ns
Fatty.acid.6	Non-Roquefort	Silage / spoiled food	12	10	2	0.0452	0.361	ns
Fatty.acid.6	Non-Roquefort	Termignon	12	4	-0.0618	0.951	1	ns
Fatty.acid.6	Roquefort	Silage / spoiled food	8	10	3.04	0.00235	0.0235	*
Fatty.acid.6	Roquefort	Termignon	8	4	0.898	0.369	1	ns
Fatty.acid.6	Silage	Termignon	10	4	-1.51	0.131	0.786	ns
Fatty.acid.7	Lumber / spoled food	Non-Roquefort	10	12	-1.41	0.159	1	ns
Fatty.acid.7	Lumber / spoled food	Roquefort	10	8	0.236	0.813	1	ns
Fatty.acid.7	Lumber / spoled food	Silage / spoiled food	10	10	1.59	0.111	1	ns
Fatty.acid.7	Lumber / spoled food	Termignon	10	4	-0.259	0.795	1	ns
Fatty.acid.7	Non-Roquefort	Roquefort	12	8	1.57	0.118	1	ns
Fatty.acid.7	Non-Roquefort	Silage / spoiled food	12	10	3.07	0.00215	0.0215	*
Fatty.acid.7	Non-Roquefort	Termignon	12	4	0.778	0.437	1	ns
Fatty.acid.7	Roquefort	Silage / spoiled food	8	10	1.26	0.206	1	ns
Fatty.acid.7	Roquefort	Termignon	8	4	-0.433	0.665	1	ns
Fatty.acid.7	Silage	Termignon	10	4	-1.46	0.144	1	ns
Fatty.acid.9	Lumber / spoled food	Non-Roquefort	10	12	-2.48	0.0131	0.092	ns
Fatty.acid.9	Lumber / spoled food	Roquefort	10	8	-2.24	0.0252	0.151	ns
Fatty.acid.9	Lumber / spoled food	Silage / spoiled food	10	10	1.42	0.154	0.617	ns
Fatty.acid.9	Lumber / spoled food	Termignon	10	4	-1.79	0.0727	0.363	ns
Fatty.acid.9	Non-Roquefort	Roquefort	12	8	0	1	1	ns
Fatty.acid.9	Non-Roquefort	Silage / spoiled food	12	10	3.97	7.25E-05	0.000725	***
Fatty.acid.9	Non-Roquefort	Termignon	12	4	0	1	1	ns
Fatty.acid.9	Roquefort	Silage / spoiled food	8	10	3.58	0.000341	0.00307	**
Fatty.acid.9	Roquefort	Termignon	8	4	0	1	1	ns
Fatty.acid.9	Silage	Termignon	10	4	-2.87	0.00408	0.0327	*
Festuclavine	Lumber / spoled food	Non-Roquefort	10	12	-2.38	0.0175	0.123	ns
Festuclavine	Lumber / spoled food	Roquefort	10	8	-0.661	0.509	1	ns
Festuclavine	Lumber / spoled food	Silage / spoiled food	10	10	0.104	0.917	1	ns
Festuclavine	Lumber / spoled food	Termignon	10	4	-2.52	0.0117	0.106	ns
Festuclavine	Non-Roquefort	Roquefort	12	8	1.54	0.123	0.615	ns
Festuclavine	Non-Roquefort	Silage / spoiled food	12	10	2.48	0.013	0.106	ns
Festuclavine	Non-Roquefort	Termignon	12	4	-0.82	0.412	1	ns
Festuclavine	Roquefort	Silage / spoiled food	8	10	0.759	0.448	1	ns
Festuclavine	Roquefort	Termignon	8	4	-1.92	0.0545	0.327	ns
Festuclavine	Silage	Termignon	10	4	-2.6	0.00935	0.0935	ns
HomoMPA	Lumber / spoled food	Non-Roquefort	10	12	-3.66	0.000253	0.00228	**
HomoMPA	Lumber / spoled food	Roquefort	10	8	-0.00834	0.993	1	ns
HomoMPA	Lumber / spoled food	Silage / spoiled food	10	10	-0.513	0.608	1	ns
HomoMPA	Lumber / spoled food	Termignon	10	4	1.87	0.0621	0.31	ns
HomoMPA	Non-Roquefort	Roquefort	12	8	3.42	0.000617	0.00494	**
HomoMPA	Non-Roquefort	Silage / spoiled food	12	10	3.12	0.00179	0.0125	*
HomoMPA	Non-Roquefort	Termignon	12	4	4.63	3.73E-06	3.73E-05	****
HomoMPA	Roquefort	Silage / spoiled food	8	10	-0.475	0.634	1	ns
HomoMPA	Roquefort	Termignon	8	4	1.81	0.0704	0.31	ns
HomoMPA	Silage	Termignon	10	4	2.25	0.0242	0.145	ns
Lauryldiethanolamine	Lumber / spoled food	Non-Roquefort	10	12	-1.41	0.157	0.941	ns
Lauryldiethanolamine	Lumber / spoled food	Roquefort	10	8	0.447	0.655	1	ns
Lauryldiethanolamine	Lumber / spoled food	Silage / spoiled food	10	10	1.98	0.0481	0.433	ns
Lauryldiethanolamine	Lumber / spoled food	Termignon	10	4	-0.151	0.88	1	ns
Lauryldiethanolamine	Non-Roquefort	Roquefort	12	8	1.79	0.0732	0.586	ns
Lauryldiethanolamine	Non-Roquefort	Silage / spoiled food	12	10	3.48	0.000504	0.00504	**
Lauryldiethanolamine	Non-Roquefort	Termignon	12	4	0.894	0.372	1	ns
Lauryldiethanolamine	Roquefort	Silage / spoiled food	8	10	1.42	0.157	0.941	ns
Lauryldiethanolamine	Roquefort	Termignon	8	4	-0.493	0.622	1	ns
Lauryldiethanolamine	Silage	Termignon	10	4	-1.65	0.0999	0.699	ns
MPA.isomer	Lumber / spoled food	Non-Roquefort	10	12	-3.19	0.00141	0.00986	**
MPA.isomer	Lumber / spoled food	Roquefort	10	8	0.489	0.625	1	ns
MPA.isomer	Lumber / spoled food	Silage / spoiled food	10	10	0.44	0.66	1	ns
MPA.isomer	Lumber / spoled food	Termignon	10	4	1.59	0.112	0.673	ns
MPA.isomer	Non-Roquefort	Roquefort	12	8	3.5	0.000459	0.00367	**
MPA.isomer	Non-Roquefort	Silage / spoiled food	12	10	3.65	0.00026	0.00234	**
MPA.isomer	Non-Roquefort	Termignon	12	4	4	6.45E-05	0.000645	***
MPA.isomer	Roquefort	Silage / spoiled food	8	10	-0.0746	0.941	1	ns
MPA.isomer	Roquefort	Termignon	8	4	1.16	0.248	1	ns
MPA.isomer	Silage	Termignon	10	4	1.26	0.209	1	ns
MPA.IV	Lumber / spoled food	Non-Roquefort	10	12	-3.52	0.000424	0.00352	**
MPA.IV	Lumber / spoled food	Roquefort	10	8	0.23	0.818	1	ns
MPA.IV	Lumber / spoled food	Silage / spoiled food	10	10	-0.728	0.466	1	ns
MPA.IV	Lumber / spoled food	Termignon	10	4	2.01	0.044	0.22	ns
MPA.IV	Non-Roquefort	Roquefort	12	8	3.55	0.000391	0.00352	**
MPA.IV	Non-Roquefort	Silage / spoiled food	12	10	2.76	0.0057	0.0399	*
MPA.IV	Non-Roquefort	Termignon	12	4	4.68	2.9E-06	2.9E-05	****
MPA.IV	Roquefort	Silage / spoiled food	8	10	-0.917	0.359	1	ns
MPA.IV	Roquefort	Termignon	8	4	1.77	0.0772	0.309	ns
MPA.IV	Silage	Termignon	10	4	2.56	0.0103	0.062	ns
MPA.prenyl	Lumber / spoled food	Non-Roquefort	10	12	-4.02	5.93E-05	0.000534	***
MPA.prenyl	Lumber / spoled food	Roquefort	10	8	-0.84	0.401	1	ns
MPA.prenyl	Lumber / spoled food	Silage / spoiled food	10	10	0.123	0.902	1	ns
MPA.prenyl	Lumber / spoled food	Termignon	10	4	0.593	0.553	1	ns
MPA.prenyl	Non-Roquefort	Roquefort	12	8	2.89	0.0038	0.0266	*
MPA.prenyl	Non-Roquefort	Silage / spoiled food	12	10	4.14	3.41E-05	0.000341	***
MPA.prenyl	Non-Roquefort	Termignon	12	4	3.59	0.000336	0.00269	**
MPA.prenyl	Roquefort	Silage / spoiled food	8	10	0.956	0.339	1	ns
MPA.prenyl	Roquefort	Termignon	8	4	1.22	0.221	1	ns
MPA.prenyl	Silage	Termignon	10	4	0.5	0.617	1	ns
Mycophenolic.acid	Lumber / spoled food	Non-Roquefort	10	12	-2.52	0.0118	0.0826	ns
Mycophenolic.acid	Lumber / spoled food	Roquefort	10	8	2.14	0.0325	0.195	ns
Mycophenolic.acid	Lumber / spoled food	Silage / spoiled food	10	10	0.453	0.651	1	ns
Mycophenolic.acid	Lumber / spoled food	Termignon	10	4	1.4	0.161	0.644	ns
Mycophenolic.acid	Non-Roquefort	Roquefort	12	8	4.58	4.56E-06	4.56E-05	****
Mycophenolic.acid	Non-Roquefort	Silage / spoiled food	12	10	2.99	0.00278	0.0222	*
Mycophenolic.acid	Non-Roquefort	Termignon	12	4	3.3	0.000954	0.00859	**
Mycophenolic.acid	Roquefort	Silage / spoiled food	8	10	-1.71	0.0871	0.435	ns
Mycophenolic.acid	Roquefort	Termignon	8	4	-0.302	0.763	1	ns
Mycophenolic.acid	Silage	Termignon	10	4	1.06	0.289	0.868	ns
PR.toxin	Lumber / spoled food	Non-Roquefort	10	12	-3.15	0.00161	0.0145	*
PR.toxin	Lumber / spoled food	Roquefort	10	8	-3.2	0.00139	0.0139	*
PR.toxin	Lumber / spoled food	Silage / spoiled food	10	10	-1.2	0.23	1	ns
PR.toxin	Lumber / spoled food	Termignon	10	4	-1.82	0.0684	0.41	ns
PR.toxin	Non-Roquefort	Roquefort	12	8	-0.362	0.717	1	ns
PR.toxin	Non-Roquefort	Silage / spoiled food	12	10	1.9	0.0574	0.402	ns
PR.toxin	Non-Roquefort	Termignon	12	4	0.472	0.637	1	ns
PR.toxin	Roquefort	Silage / spoiled food	8	10	2.06	0.039	0.312	ns
PR.toxin	Roquefort	Termignon	8	4	0.715	0.475	1	ns
PR.toxin	Silage	Termignon	10	4	-0.915	0.36	1	ns
Roquefortin.D	Lumber / spoled food	Non-Roquefort	10	12	2.66	0.00779	0.0701	ns
Roquefortin.D	Lumber / spoled food	Roquefort	10	8	3.31	0.000928	0.00928	**
Roquefortin.D	Lumber / spoled food	Silage / spoiled food	10	10	0.905	0.365	1	ns
Roquefortin.D	Lumber / spoled food	Termignon	10	4	2.11	0.0347	0.243	ns
Roquefortin.D	Non-Roquefort	Roquefort	12	8	0.945	0.344	1	ns
Roquefortin.D	Non-Roquefort	Silage / spoiled food	12	10	-1.72	0.0863	0.518	ns
Roquefortin.D	Non-Roquefort	Termignon	12	4	0.191	0.848	1	ns
Roquefortin.D	Roquefort	Silage / spoiled food	8	10	-2.46	0.014	0.112	ns
Roquefortin.D	Roquefort	Termignon	8	4	-0.524	0.6	1	ns
Roquefortin.D	Silage	Termignon	10	4	1.43	0.153	0.767	ns
Terpen.1	Lumber / spoled food	Non-Roquefort	10	12	-4	6.25E-05	0.000625	***
Terpen.1	Lumber / spoled food	Roquefort	10	8	-0.406	0.685	1	ns
Terpen.1	Lumber / spoled food	Silage / spoiled food	10	10	-0.366	0.715	1	ns
Terpen.1	Lumber / spoled food	Termignon	10	4	-0.967	0.333	1	ns
Terpen.1	Non-Roquefort	Roquefort	12	8	3.33	0.000859	0.00687	**
Terpen.1	Non-Roquefort	Silage / spoiled food	12	10	3.62	0.000293	0.00264	**
Terpen.1	Non-Roquefort	Termignon	12	4	1.98	0.048	0.336	ns
Terpen.1	Roquefort	Silage / spoiled food	8	10	0.0615	0.951	1	ns
Terpen.1	Roquefort	Termignon	8	4	-0.62	0.535	1	ns
Terpen.1	Silage	Termignon	10	4	-0.691	0.49	1	ns
Terpen.2	Lumber / spoled food	Non-Roquefort	10	12	-4.04	5.35E-05	0.000535	***
Terpen.2	Lumber / spoled food	Roquefort	10	8	-2.29	0.0219	0.176	ns
Terpen.2	Lumber / spoled food	Silage / spoiled food	10	10	-0.836	0.403	1	ns
Terpen.2	Lumber / spoled food	Termignon	10	4	-1.11	0.266	1	ns
Terpen.2	Non-Roquefort	Roquefort	12	8	1.41	0.159	0.797	ns
Terpen.2	Non-Roquefort	Silage / spoiled food	12	10	3.17	0.00154	0.0139	*
Terpen.2	Non-Roquefort	Termignon	12	4	1.86	0.0635	0.445	ns
Terpen.2	Roquefort	Silage / spoiled food	8	10	1.5	0.133	0.797	ns
Terpen.2	Roquefort	Termignon	8	4	0.7	0.484	1	ns
Terpen.2	Silage	Termignon	10	4	-0.481	0.631	1	ns
Terpen.3	Lumber / spoled food	Non-Roquefort	10	12	1.82	0.069	0.414	ns
Terpen.3	Lumber / spoled food	Roquefort	10	8	-2.27	0.0234	0.164	ns
Terpen.3	Lumber / spoled food	Silage / spoiled food	10	10	-1.37	0.172	0.859	ns
Terpen.3	Lumber / spoled food	Termignon	10	4	-1.35	0.177	0.859	ns
Terpen.3	Non-Roquefort	Roquefort	12	8	-4.06	4.87E-05	0.000487	***
Terpen.3	Non-Roquefort	Silage / spoiled food	12	10	-3.25	0.00117	0.0105	*
Terpen.3	Non-Roquefort	Termignon	12	4	-2.73	0.00632	0.0506	ns
Terpen.3	Roquefort	Silage / spoiled food	8	10	0.979	0.328	0.983	ns
Terpen.3	Roquefort	Termignon	8	4	0.453	0.651	1	ns
Terpen.3	Silage	Termignon	10	4	-0.316	0.752	1	ns
Terpen.5	Lumber / spoled food	Non-Roquefort	10	12	-3.28	0.00105	0.00948	**
Terpen.5	Lumber / spoled food	Roquefort	10	8	-3.65	0.000265	0.00265	**
Terpen.5	Lumber / spoled food	Silage / spoiled food	10	10	-2.07	0.0383	0.306	ns
Terpen.5	Lumber / spoled food	Termignon	10	4	-1.36	0.173	0.866	ns
Terpen.5	Non-Roquefort	Roquefort	12	8	-0.718	0.473	1	ns
Terpen.5	Non-Roquefort	Silage / spoiled food	12	10	1.11	0.266	1	ns
Terpen.5	Non-Roquefort	Termignon	12	4	1.03	0.301	1	ns
Terpen.5	Roquefort	Silage / spoiled food	8	10	1.69	0.0902	0.631	ns
Terpen.5	Roquefort	Termignon	8	4	1.51	0.131	0.787	ns
Terpen.5	Silage	Termignon	10	4	0.204	0.838	1	ns
Terpen.6	Lumber / spoled food	Non-Roquefort	10	12	-2.8	0.00519	0.0467	*
Terpen.6	Lumber / spoled food	Roquefort	10	8	-2.93	0.00342	0.0342	*
Terpen.6	Lumber / spoled food	Silage / spoiled food	10	10	-1.04	0.296	1	ns
Terpen.6	Lumber / spoled food	Termignon	10	4	-1.67	0.0945	0.619	ns
Terpen.6	Non-Roquefort	Roquefort	12	8	-0.419	0.675	1	ns
Terpen.6	Non-Roquefort	Silage / spoiled food	12	10	1.7	0.0884	0.619	ns
Terpen.6	Non-Roquefort	Termignon	12	4	0.36	0.719	1	ns
Terpen.6	Roquefort	Silage / spoiled food	8	10	1.94	0.0522	0.417	ns
Terpen.6	Roquefort	Termignon	8	4	0.652	0.515	1	ns
Terpen.6	Silage	Termignon	10	4	-0.882	0.378	1	ns
Terpen.7	Lumber / spoled food	Non-Roquefort	10	12	-4.16	3.21E-05	0.000321	***
Terpen.7	Lumber / spoled food	Roquefort	10	8	-1.73	0.0844	0.507	ns
Terpen.7	Lumber / spoled food	Silage / spoiled food	10	10	-0.688	0.492	1	ns
Terpen.7	Lumber / spoled food	Termignon	10	4	-0.948	0.343	1	ns
Terpen.7	Non-Roquefort	Roquefort	12	8	2.11	0.0351	0.277	ns
Terpen.7	Non-Roquefort	Silage / spoiled food	12	10	3.44	0.000582	0.00524	**
Terpen.7	Non-Roquefort	Termignon	12	4	2.11	0.0346	0.277	ns
Terpen.7	Roquefort	Silage / spoiled food	8	10	1.08	0.281	1	ns
Terpen.7	Roquefort	Termignon	8	4	0.421	0.674	1	ns
Terpen.7	Silage	Termignon	10	4	-0.428	0.669	1	ns
Terpen.8	Lumber / spoled food	Non-Roquefort	10	12	-2.9	0.00369	0.0369	*
Terpen.8	Lumber / spoled food	Roquefort	10	8	-2.75	0.00594	0.0535	ns
Terpen.8	Lumber / spoled food	Silage / spoiled food	10	10	-1.12	0.261	1	ns
Terpen.8	Lumber / spoled food	Termignon	10	4	-1.65	0.0997	0.669	ns
Terpen.8	Non-Roquefort	Roquefort	12	8	-0.135	0.893	1	ns
Terpen.8	Non-Roquefort	Silage / spoiled food	12	10	1.73	0.0836	0.669	ns
Terpen.8	Non-Roquefort	Termignon	12	4	0.467	0.641	1	ns
Terpen.8	Roquefort	Silage / spoiled food	8	10	1.69	0.0907	0.669	ns
Terpen.8	Roquefort	Termignon	8	4	0.541	0.589	1	ns
Terpen.8	Silage	Termignon	10	4	-0.797	0.426	1	ns
Terpen.9	Lumber / spoled food	Non-Roquefort	10	12	-3.52	0.000428	0.00428	**
Terpen.9	Lumber / spoled food	Roquefort	10	8	-2.49	0.0129	0.103	ns
Terpen.9	Lumber / spoled food	Silage / spoiled food	10	10	-0.46	0.645	1	ns
Terpen.9	Lumber / spoled food	Termignon	10	4	-0.515	0.607	1	ns
Terpen.9	Non-Roquefort	Roquefort	12	8	0.719	0.472	1	ns
Terpen.9	Non-Roquefort	Silage / spoiled food	12	10	3.04	0.00235	0.0212	*
Terpen.9	Non-Roquefort	Termignon	12	4	2.08	0.0371	0.26	ns
Terpen.9	Roquefort	Silage / spoiled food	8	10	2.05	0.04	0.26	ns
Terpen.9	Roquefort	Termignon	8	4	1.43	0.153	0.764	ns
Terpen.9	Silage	Termignon	10	4	-0.167	0.867	1	ns
Terpen.10	Lumber / spoled food	Non-Roquefort	10	12	-3.5	0.000471	0.00424	**
Terpen.10	Lumber / spoled food	Roquefort	10	8	-3.53	0.000411	0.00411	**
Terpen.10	Lumber / spoled food	Silage / spoiled food	10	10	-2.42	0.0155	0.124	ns
Terpen.10	Lumber / spoled food	Termignon	10	4	-1.57	0.117	0.822	ns
Terpen.10	Non-Roquefort	Roquefort	12	8	-0.391	0.696	1	ns
Terpen.10	Non-Roquefort	Silage / spoiled food	12	10	0.97	0.332	1	ns
Terpen.10	Non-Roquefort	Termignon	12	4	0.989	0.323	1	ns
Terpen.10	Roquefort	Silage / spoiled food	8	10	1.25	0.211	1	ns
Terpen.10	Roquefort	Termignon	8	4	1.22	0.221	1	ns
Terpen.10	Silage	Termignon	10	4	0.263	0.792	1	ns
Terpen.11	Lumber / spoled food	Non-Roquefort	10	12	-2.52	0.0117	0.105	ns
Terpen.11	Lumber / spoled food	Roquefort	10	8	-3.5	0.000465	0.00465	**
Terpen.11	Lumber / spoled food	Silage / spoiled food	10	10	-1.62	0.105	0.633	ns
Terpen.11	Lumber / spoled food	Termignon	10	4	-2.07	0.0388	0.311	ns
Terpen.11	Non-Roquefort	Roquefort	12	8	-1.27	0.203	1	ns
Terpen.11	Non-Roquefort	Silage / spoiled food	12	10	0.83	0.406	1	ns
Terpen.11	Non-Roquefort	Termignon	12	4	-0.247	0.805	1	ns
Terpen.11	Roquefort	Silage / spoiled food	8	10	1.97	0.0484	0.339	ns
Terpen.11	Roquefort	Termignon	8	4	0.715	0.475	1	ns
Terpen.11	Silage	Termignon	10	4	-0.842	0.4	1	ns
Unknow.4	Lumber / spoled food	Non-Roquefort	10	12	-3.51	0.000455	0.00455	**
Unknow.4	Lumber / spoled food	Roquefort	10	8	-0.536	0.592	1	ns
Unknow.4	Lumber / spoled food	Silage / spoiled food	10	10	-0.0614	0.951	1	ns
Unknow.4	Lumber / spoled food	Termignon	10	4	0.855	0.392	1	ns
Unknow.4	Non-Roquefort	Roquefort	12	8	2.73	0.00628	0.044	*
Unknow.4	Non-Roquefort	Silage / spoiled food	12	10	3.44	0.000577	0.00462	**
Unknow.4	Non-Roquefort	Termignon	12	4	3.48	0.000507	0.00457	**
Unknow.4	Roquefort	Silage / spoiled food	8	10	0.478	0.633	1	ns
Unknow.4	Roquefort	Termignon	8	4	1.24	0.215	1	ns
Unknow.4	Silage	Termignon	10	4	0.902	0.367	1	ns
Unknow.8	Lumber / spoled food	Non-Roquefort	10	12	-3.58	0.000343	0.00309	**
Unknow.8	Lumber / spoled food	Roquefort	10	8	0.0126	0.99	1	ns
Unknow.8	Lumber / spoled food	Silage / spoiled food	10	10	-0.639	0.523	1	ns
Unknow.8	Lumber / spoled food	Termignon	10	4	1.87	0.0611	0.305	ns
Unknow.8	Non-Roquefort	Roquefort	12	8	3.37	0.000747	0.00597	**
Unknow.8	Non-Roquefort	Silage / spoiled food	12	10	2.91	0.00358	0.0251	*
Unknow.8	Non-Roquefort	Termignon	12	4	4.57	4.77E-06	4.77E-05	****
Unknow.8	Roquefort	Silage / spoiled food	8	10	-0.615	0.538	1	ns
Unknow.8	Roquefort	Termignon	8	4	1.8	0.0719	0.305	ns
Unknow.8	Silage	Termignon	10	4	2.36	0.0185	0.111	ns
Unknow.11	Lumber / spoled food	Non-Roquefort	10	12	-3.64	0.000277	0.00249	**
Unknow.11	Lumber / spoled food	Roquefort	10	8	0.067	0.947	1	ns
Unknow.11	Lumber / spoled food	Silage / spoiled food	10	10	-0.693	0.488	1	ns
Unknow.11	Lumber / spoled food	Termignon	10	4	1.56	0.118	0.589	ns
Unknow.11	Non-Roquefort	Roquefort	12	8	3.48	0.0005	0.004	**
Unknow.11	Non-Roquefort	Silage / spoiled food	12	10	2.91	0.00358	0.0251	*
Unknow.11	Non-Roquefort	Termignon	12	4	4.3	1.71E-05	0.000171	***
Unknow.11	Roquefort	Silage / spoiled food	8	10	-0.72	0.471	1	ns
Unknow.11	Roquefort	Termignon	8	4	1.46	0.144	0.589	ns
Unknow.11	Silage	Termignon	10	4	2.09	0.0368	0.221	ns
Unknow.16	Lumber / spoled food	Non-Roquefort	10	12	-3.11	0.0019	0.0133	*
Unknow.16	Lumber / spoled food	Roquefort	10	8	0.567	0.571	1	ns
Unknow.16	Lumber / spoled food	Silage / spoiled food	10	10	0.526	0.599	1	ns
Unknow.16	Lumber / spoled food	Termignon	10	4	1.63	0.103	0.617	ns
Unknow.16	Non-Roquefort	Roquefort	12	8	3.5	0.000461	0.00369	**
Unknow.16	Non-Roquefort	Silage / spoiled food	12	10	3.66	0.000256	0.00231	**
Unknow.16	Non-Roquefort	Termignon	12	4	3.98	7.04E-05	0.000704	***
Unknow.16	Roquefort	Silage / spoiled food	8	10	-0.0703	0.944	1	ns
Unknow.16	Roquefort	Termignon	8	4	1.14	0.255	1	ns
Unknow.16	Silage	Termignon	10	4	1.23	0.217	1	ns
Unknow.17	Lumber / spoled food	Non-Roquefort	10	12	-3.35	0.000819	0.00737	**
Unknow.17	Lumber / spoled food	Roquefort	10	8	-0.614	0.539	1	ns
Unknow.17	Lumber / spoled food	Silage / spoiled food	10	10	-0.227	0.82	1	ns
Unknow.17	Lumber / spoled food	Termignon	10	4	0.906	0.365	1	ns
Unknow.17	Non-Roquefort	Roquefort	12	8	2.5	0.0124	0.0866	ns
Unknow.17	Non-Roquefort	Silage / spoiled food	12	10	3.11	0.00187	0.015	*
Unknow.17	Non-Roquefort	Termignon	12	4	3.41	0.00065	0.0065	**
Unknow.17	Roquefort	Silage / spoiled food	8	10	0.4	0.689	1	ns
Unknow.17	Roquefort	Termignon	8	4	1.35	0.177	1	ns
Unknow.17	Silage	Termignon	10	4	1.08	0.281	1	ns
Unknow.19	Lumber / spoled food	Non-Roquefort	10	12	-1.7	0.0892	0.446	ns
Unknow.19	Lumber / spoled food	Roquefort	10	8	2.95	0.0032	0.0288	*
Unknow.19	Lumber / spoled food	Silage / spoiled food	10	10	1.08	0.281	0.842	ns
Unknow.19	Lumber / spoled food	Termignon	10	4	1.64	0.101	0.446	ns
Unknow.19	Non-Roquefort	Roquefort	12	8	4.66	3.19E-06	3.19E-05	****
Unknow.19	Non-Roquefort	Silage / spoiled food	12	10	2.83	0.0047	0.0329	*
Unknow.19	Non-Roquefort	Termignon	12	4	2.94	0.00329	0.0288	*
Unknow.19	Roquefort	Silage / spoiled food	8	10	-1.93	0.0535	0.321	ns
Unknow.19	Roquefort	Termignon	8	4	-0.701	0.483	0.842	ns
Unknow.19	Silage	Termignon	10	4	0.822	0.411	0.842	ns
Unknow.21	Lumber / spoled food	Non-Roquefort	10	12	-0.136	0.892	1	ns
Unknow.21	Lumber / spoled food	Roquefort	10	8	3.14	0.0017	0.0136	*
Unknow.21	Lumber / spoled food	Silage / spoiled food	10	10	-1.06	0.288	1	ns
Unknow.21	Lumber / spoled food	Termignon	10	4	-0.559	0.576	1	ns
Unknow.21	Non-Roquefort	Roquefort	12	8	3.39	0.000699	0.00629	**
Unknow.21	Non-Roquefort	Silage / spoiled food	12	10	-0.973	0.331	1	ns
Unknow.21	Non-Roquefort	Termignon	12	4	-0.472	0.637	1	ns
Unknow.21	Roquefort	Silage / spoiled food	8	10	-4.14	3.47E-05	0.000347	***
Unknow.21	Roquefort	Termignon	8	4	-2.97	0.00296	0.0207	*
Unknow.21	Silage	Termignon	10	4	0.243	0.808	1	ns
D.
	group1	group2	diff	lwr	upr	p adj	p.adj.signif
Unknow 2	Non-Roquefort	Lumber / spoled food	-3231	-6998	536	0.123	ns
Unknow 2	Roquefort	Lumber / spoled food	-3594	-7767	579	0.12	ns
Unknow 2	Silage / spoiled food	Lumber / spoled food	-4299	-8234	-365	0.026	***
Unknow 2	Termignon	Lumber / spoled food	-3954	-9159	1250	0.211	ns
Unknow 2	Roquefort	Non-Roquefort	-363	-4379	3652	0.999	ns
Unknow 2	Silage / spoiled food	Non-Roquefort	-1069	-4835	2698	0.926	ns
Unknow 2	Termignon	Non-Roquefort	-723	-5803	4356	0.994	ns
Unknow 2	Silage / spoiled food	Roquefort	-705	-4878	3468	0.988	ns
Unknow 2	Termignon	Roquefort	-360	-5747	5027	1	ns
Unknow 2	Termignon	Silage	345	-4859	5550	1	ns
Unknow 3	Non-Roquefort	Lumber / spoled food	-5451	-11283	380	0.077	ns
Unknow 3	Roquefort	Lumber / spoled food	-2190	-8650	4271	0.867	ns
Unknow 3	Silage / spoiled food	Lumber / spoled food	-8961	-15052	-2870	0.001	**
Unknow 3	Termignon	Lumber / spoled food	-8335	-16392	-277	0.04	*
Unknow 3	Roquefort	Non-Roquefort	3262	-2955	9478	0.569	ns
Unknow 3	Silage / spoiled food	Non-Roquefort	-3510	-9341	2322	0.433	ns
Unknow 3	Termignon	Non-Roquefort	-2883	-10747	4980	0.831	ns
Unknow 3	Silage / spoiled food	Roquefort	-6771	-13232	-311	0.036	*
Unknow 3	Termignon	Roquefort	-6145	-14485	2196	0.238	ns
Unknow 3	Termignon	Silage	626	-7431	8684	0.999	ns
Unknow 20	Non-Roquefort	Lumber / spoled food	-220.4	-774	334	0.786	ns
Unknow 20	Roquefort	Lumber / spoled food	1002.6	389	1616	0	***
Unknow 20	Silage / spoiled food	Lumber / spoled food	-2.6	-581	576	1	ns
Unknow 20	Termignon	Lumber / spoled food	-375.4	-1141	390	0.63	ns
Unknow 20	Roquefort	Non-Roquefort	1223	633	1813	0	***
Unknow 20	Silage / spoiled food	Non-Roquefort	217.8	-336	772	0.793	ns
Unknow 20	Termignon	Non-Roquefort	-155	-902	592	0.975	ns
Unknow 20	Silage / spoiled food	Roquefort	-1005.2	-1619	-392	0	***
Unknow 20	Termignon	Roquefort	-1378	-2170	-586	0	***
Unknow 20	Termignon	Silage	-372.8	-1138	393	0.636	ns
