# Supplementary material for: Different metabolite profiles across Penicillium roqueforti populations associated with ecological niche specialisation and domestication
Source: IMA Fungus. 2024 Nov 28;15:38. doi: 10.1186/s43008-024-00167-4 (PMC11605963; doi:10.1186/s43008-024-00167-4)
Supplement: Supplementary file 5 — Additional file 5: Table S5: Statistical result of comparison of Penicillium roqueforti populations production in metabolites. A. Kruskall-Wallis test results for data with non normal distribution C. Dunn tests results B. ANOVA test results and D. Tukey tests for data with normal distribution. A squared 2 transformation was made on data for eremofortins A & B. [file 43008_2024_167_MOESM5_ESM.tsv]

Strain short ID	Population	Eremofortin B	Eremofortin A	PR toxin	Roquefortine C	MPA	Andrastin A	(Iso-)Fumugaclavine A	MPA neg	Andrastin A neg	Dry weight (mg)
L1	Lumber / spoiled food	51.8	35.9	314847.1	315.1	< LOQ	1393.6	< LOD	< LOQ	1361.7	46.2
L3	Lumber / spoiled food	34.5	32.3	187350.9	472.5	6.5	768.8	158.3	< LOQ	877.9	49.2
L4	Lumber / spoiled food	21.5	18.7	247795.8	259.7	< LOD	653.5	106.6	< LOD	764.3	49.6
L5	Lumber / spoiled food	59.8	39.3	358818.5	345.7	< LOD	1518.4	354.9	< LOD	1489.9	50.9
L6	Lumber / spoiled food	37.0	54.8	555342.1	423.6	< LOQ	1231.7	406.5	< LOQ	1340.2	41.0
L9	Lumber / spoiled food	< LOQ	12.6	< LOQ	661.4	65.1	1238.0	100.7	63.4	1325.2	55.4
L10	Lumber / spoiled food	< LOQ	< LOQ	< LOQ	692.1	10.9	787.4	115.5	< LOQ	932.3	56.2
L11	Lumber / spoiled food	60.4	46.5	378149.2	254.0	< LOD	1345.4	271.1	< LOD	65.8
L12	Lumber / spoiled food	20.6	< LOQ	< LOQ	663.9	17.5	272.4	< LOD	< LOQ	479.1	67.0
L13	Lumber / spoiled food	< LOD	< LOQ	< LOQ	598.6	< LOQ	657.1	68.5	< LOD	774.7	50.2
N2	Non-Roquefort	254.5	125.6	< LOD	433.9	< LOD	512.4	206.7	< LOD	748.0	52.8
N4	Non-Roquefort	118.8	77.9	< LOD	575.9	< LOD	386.4	107.0	< LOD	619.4	61.0
N6	Non-Roquefort	81.7	47.0	< LOD	404.7	< LOD	234.1	62.6	< LOD	382.1	46.3
N7	Non-Roquefort	230.4	102.1	< LOQ	419.0	< LOD	437.2	148.7	< LOD	700.1	45.9
N8	Non-Roquefort	186.6	83.6	< LOQ	366.9	< LOD	374.1	127.7	< LOD	592.6	48.1
N10	Non-Roquefort	127.5	93.7	< LOQ	579.8	< LOD	404.4	124.6	< LOD	614.9	47.9
N11	Non-Roquefort	158.6	61.1	< LOD	393.0	< LOD	404.8	139.2	< LOD	644.7	49.7
N12	Non-Roquefort	122.3	98.1	< LOD	354.3	< LOD	211.5	11.7	< LOD	409.3	79.4
N13	Non-Roquefort	258.2	132.1	< LOQ	418.5	< LOD	242.7	131.0	< LOD	453.4	49.6
N14	Non-Roquefort	39.3	32.3	< LOD	565.7	< LOD	604.3	67.5	< LOD	882.5	59.4
N15	Non-Roquefort	34.8	26.5	< LOD	604.3	< LOD	632.8	65.2	< LOD	872.7	46.0
N16	Non-Roquefort	359.4	211.5	< LOQ	621.6	< LOD	442.9	186.5	< LOD	675.2	49.6
R1	Roquefort	< LOD	< LOD	< LOD	802.3	25.2	541.5	106.2	24.3	691.8	47.4
R2	Roquefort	< LOQ	< LOQ	< LOD	873.7	29.9	1304.6	233.5	29.1	1296.7	48.0
R3	Roquefort	< LOQ	< LOD	< LOD	989.4	11.0	584.3	128.5	< LOQ	747.9	46.7
R5	Roquefort	25.0	< LOQ	< LOQ	< LOD	27.9	1518.7	388.0	26.5	1395.3	51.4
R6	Roquefort	< LOD	< LOD	< LOD	1102.9	34.8	599.3	93.6	31.6	770.2	44.0
R7	Roquefort	< LOQ	< LOQ	< LOQ	446.1	15.4	1465.3	348.9	< LOQ	1335.5	41.3
R8	Roquefort	< LOD	< LOD	< LOD	583.3	29.9	562.0	130.8	27.4	622.7	59.0
R9	Roquefort	< LOQ	< LOQ	< LOQ	710.6	52.9	641.6	112.0	44.8	714.8	56.6
S1	Silage / spoiled food	63.3	37.9	318672.2	288.6	< LOQ	728.6	268.8	< LOD	940.9	44.9
S2	Silage / spoiled food	< LOQ	< LOQ	< LOQ	611.6	35.4	1415.6	294.8	36.1	1402.7	46.6
S3	Silage / spoiled food	< LOQ	< LOD	< LOD	464.3	14.1	990.0	189.3	< LOQ	1072.0	47.7
S5	Silage / spoiled food	81.8	55.6	368286.4	715.4	38.9	1160.1	321.3	45.0	1239.7	53.9
S7	Silage / spoiled food	36.8	33.8	747823.9	434.7	< LOD	304.2	23.4	< LOD	516.9	68.2
S10	Silage / spoiled food	< LOD	< LOD	< LOD	382.7	< LOD	541.6	< LOQ	< LOD	724.4	50.9
S12	Silage / spoiled food	< LOQ	< LOD	< LOD	448.9	10.0	801.7	26.6	< LOQ	950.7	50.2
S13	Silage / spoiled food	28.4	< LOQ	< LOQ	614.1	130.3	707.7	125.5	118.5	901.1	50.5
S14	Silage / spoiled food	41.0	47.3	215760.3	< LOD	< LOD	964.6	240.7	< LOD	1048.9	48.4
S15	Silage / spoiled food	20.1	27.5	121544.9	< LOD	< LOD	750.1	200.1	< LOD	808.1	51.8
T1	Termignon	< LOD	< LOD	< LOD	106.1	22.7	388.1	78.2	20.9	528.3	57.6
T2	Termignon	18.5	16.0	< LOQ	619.1	18.1	402.1	61.6	17.9	567.3	59.2
T3	Termignon	< LOD	< LOD	< LOD	513.1	22.6	524.6	93.5	21.5	629.2	64.0
T4	Termignon	29.8	21.5	185041.0	711.0	29.5	407.3	65.2	31.3	691.0	49.8
